# Supplementary material for: Anxiety Symptoms in Preschool Children Born Very Preterm: Associations with Cognition and Neonatal Striatal Volumes
Source: Children (Basel). 2026 May 19;13(5):695. doi: 10.3390/children13050695 (PMC13204709; doi:10.3390/children13050695)
Supplement: Supplementary file 1 [file children-13-00695-s001.zip]

Archive with 1 entries (1 files):
- children-4301418-supplementary.pdf
